# Supplementary material for: Markers of NETosis in Patients with Systemic Lupus Erythematosus and Antiphospholipid Syndrome
Source: Int J Mol Sci. 2023 May 24;24(11):9210. doi: 10.3390/ijms24119210 (PMC10252548; doi:10.3390/ijms24119210)
Supplement: Supplementary file 1 [file ijms-24-09210-s001.zip]

Archive with 1 entries (1 files):
- ijms-2379824-supplementary.pdf
